# Supplementary material for: Genome-Wide Association Study of Immune Indices in Yaks
Source: Animals (Basel). 2025 Jul 17;15(14):2114. doi: 10.3390/ani15142114 (PMC12291813; doi:10.3390/ani15142114)
Supplement: Supplementary file 1 [file animals-15-02114-s001.zip]

Archive with 3 entries (3 files):
- Supplementary Fig. S1.jpg
- Supplementary Fig.pdf
- Supplementary tables.xlsx
