# Supplementary material for: Genome-Wide Association Study of Immune Indices in Yaks
Source: Animals (Basel). 2025 Jul 17;15(14):2114. doi: 10.3390/ani15142114 (PMC12291813; doi:10.3390/ani15142114)
Supplement: Supplementary file 1 [file animals-15-02114-s001.zip › Supplementary tables.xlsx]

## Sheet: Supplementary Table S1
Supplementary Table S1. raw measurements of 10 immune traits
Accession	Sample Name	IgA	IgG	IgM	CRP	HP	IL2	IL4	IL6	IFN-γ	TNF-α
SAMN44820110	Sample1	954.432	0.7581	1992	11.2555	351.653	287.853	46.5396	394.213	1422.04	69.0064
SAMN44820111	Sample2	1080.44	1.3514	2008.62	13.0225	387.338	270.8	51.6119	439.44	1470.24	80.4519
SAMN44820112	Sample3	876.472	0.4852	2170.17	10.3023	338.924	260.295	46.0305	419.916	1527.92	59.823
SAMN44820113	Sample4	1042.48	1.3985	2002.9	11.1241	369.114	266.963	49.6646	400.908	1518.07	71.6303
SAMN44820114	Sample5	1190.92	2.7809	2445.34	12.7319	401.188	305.797	72.3865	447.743	1831.51	70.0704
SAMN44820115	Sample6	1659.75	NA	NA	14.5889	471.976	392.02	93.9578	622.571	2220.03	80.6455
SAMN44820116	Sample7	1091.1	2.5885	2201.08	9.0755	362.576	292.839	73.7507	454.718	1676.52	67.0059
SAMN44820117	Sample8	1073.86	1.0476	2069.33	9.8087	331.345	276.053	63.0211	436.532	1588.49	60.7957
SAMN44820118	Sample9	1125.09	2.7861	2737.95	11.4787	392.659	348.075	69.6576	482.722	1883.26	70.5414
SAMN44820119	Sample10	1010.47	1.3453	1943.09	9.8063	305.432	244.792	51.749	366.112	1329.94	64.6331
SAMN44820120	Sample11	1164.83	2.3334	2545.04	13.4164	347.824	284.119	79.6664	471.336	1598.61	71.6753
SAMN44820121	Sample12	1029.4	2.4245	1970.24	11.0849	412.141	305.828	71.7364	483.395	1684.29	72.3723
SAMN44820122	Sample13	944.14	2.5276	2402.88	12.2287	392.802	269.163	46.1418	446.119	1700.21	72.1923
SAMN44820123	Sample14	1152.45	2.8776	2703.41	12.7983	440.128	289.875	55.0894	417.633	1663.3	69.5998
SAMN44820124	Sample15	NA	NA	NA	NA	NA	159.4	26.4342	231.684	NA	NA
SAMN44820125	Sample16	1123.52	2.1545	2494.8	12.4194	399.634	302.774	51.0475	442.254	1609.61	73.5656
SAMN44820126	Sample17	992.509	2.1297	2294.94	11.396	368.695	266.726	51.741	392.884	1538.47	70.4292
SAMN44820127	Sample18	995.601	2.5095	2516.61	11.7044	389.191	290.45	52.9616	417.063	1659.43	62.9225
SAMN44820128	Sample19	850.522	1.8675	2305.36	10.0697	333.394	308.276	61.2844	399.436	1400.44	66.6601
SAMN44820129	Sample20	1129.2	2.9773	2691.46	13.6363	440.961	313.801	59.6636	478.539	1646.59	74.3322
SAMN44820130	Sample21	1103.36	2.2402	2153.29	13.119	347.482	260.295	60.2499	411.169	1673.53	69.8351
SAMN44820131	Sample22	1186.3	2.6635	2718.99	13.8208	417.725	344.507	67.9546	430.434	1972.26	80.6455
SAMN44820132	Sample23	1085.14	2.11	2027.6	13.7959	402.889	276.89	64.9592	440.203	1639.74	73.1488
SAMN44820133	Sample24	1239.76	2.2533	1988.11	13.8339	430.236	338.499	67.7603	458.305	1823.04	76.4337
SAMN44820134	Sample25	977.53	2.0318	2094.97	13.0405	405.066	292.96	59.3337	478.346	1608.39	66.4036
SAMN44820135	Sample26	916.566	2.0088	2033.33	12.0026	389.476	295.778	57.7136	377.6	1374.66	67.4524
SAMN44820136	Sample27	1032.2	2.4108	2317.4	11.3787	376.367	272.887	59.276	417.348	1514.45	66.9167
SAMN44820137	Sample28	1216.97	2.9033	2299.48	13.5529	416.988	314.632	61.2016	446.167	1562.05	71.9225
SAMN44820138	Sample29	1051.05	2.5924	1662.5	12.235	341.972	229.647	51.4909	352.526	1581.18	57.8485
SAMN44820139	Sample30	1279.43	3.1886	2068.81	11.6944	467.155	310.545	62.0395	473.112	1957.93	75.6873
SAMN44820140	Sample31	1054.64	2.7971	2022.66	12.5677	375.839	271.307	68.606	400.955	1660.66	64.7999
SAMN44820141	Sample32	1119.73	3.2406	1922.45	13.0649	473.707	292.022	73.9571	415.827	1628.17	64.4552
SAMN44820142	Sample33	1146.43	2.8705	2199.5	12.2527	398.444	278.956	77.1467	472.536	1779.59	69.7902
SAMN44820143	Sample34	1019.46	2.7816	2039.84	13.2416	460.578	267.974	73.7679	431.148	1725.92	63.4663
SAMN44820144	Sample35	1169.91	3.2027	2111.49	12.3915	441.074	294.444	65.5294	425.911	1665.42	73.7346
SAMN44820145	Sample36	1479.18	NA	2583.71	18.8985	550.957	338.028	98.1628	575.009	2166.34	77.0904
SAMN44820146	Sample37	1019.31	3.5059	2316.06	13.6468	424.682	245.495	66.3359	371.05	1779.06	70.777
SAMN44820147	Sample38	932.178	2.0207	2000.83	12.7013	366.639	237.027	57.8531	383.201	1768.15	69.9359
SAMN44820148	Sample39	1142.48	2.8499	2259.48	13.5737	396.283	261.478	73.0808	460.794	1863.68	83.9338
SAMN44820149	Sample40	981.542	2.8628	2225.46	13.989	446.699	278.596	63.0545	461.416	2035.81	78.2809
SAMN44820150	Sample41	1040.45	2.3816	1969.98	11.9063	415.664	264.826	61.1767	440.584	1889.62	70.2386
SAMN44820151	Sample42	1182.32	2.6189	2233.95	14.0773	500.612	289.392	69.0042	494.96	2051.04	75.7212
SAMN44820152	Sample43	869.178	1.7313	2067.5	11.1082	443.92	232.955	44.8637	390.416	1473.5	68.1451
SAMN44820153	Sample44	942.145	2.8254	2287.19	14.8559	484.491	284.48	63.563	436.579	1851.37	60.0771
SAMN44820154	Sample45	1404.35	1.8821	1868.47	14.9868	443.92	299.576	35.0986	401.953	1871.29	72.4735
SAMN44820155	Sample46	1326.86	2.1899	2081.36	12.8098	421.678	295.081	40.3874	411.311	1881.27	79.1666
SAMN44820156	Sample47	1441.15	2.184	2039.84	14.313	420.05	294.08	71.4203	432.386	1983.86	77.8158
SAMN44820157	Sample48	1405.01	1.5111	1832.38	13.6115	394.308	296.415	64.0557	390.7	1823.94	73.8135
SAMN44820158	Sample49	1281.37	1.7832	1816.29	11.5158	411.775	252.215	62.0728	402.76	1902.91	70.1713
SAMN44820159	Sample50	1357.27	2.1369	2112.54	14.6022	483.374	313.094	73.8453	470.329	1977.97	75.0546
SAMN44820160	Sample51	1162.6	1.8244	2062.54	11.8326	417.135	221.087	60.9944	440.632	1775.12	73.2389
SAMN44820161	Sample52	1328.98	0.8796	1823.95	14.0905	447.92	262.603	54.7475	375.939	1805.6	65.4899
SAMN44820162	Sample53	1162.29	1.8317	1788.26	13.7775	409.217	241.343	64.1643	329.963	1582.05	66.582
SAMN44820163	Sample54	1593.12	3.4854	2554.08	16.2716	493.762	325.638	98.1535	447.79	1807.39	94.5982
SAMN44820164	Sample55	1408.97	3.186	2253.09	16.6805	529.62	305.217	92.0801	422.009	2181.66	88.5171
SAMN44820165	Sample56	1358.91	3.0885	2654.58	15.4586	510.894	354.481	97.3765	408.365	2158.03	94.6797
SAMN44820166	Sample57	1069.79	1.6497	2001.09	13.6872	402.382	253.156	74.6116	388.375	1957.75	68.7937
SAMN44820167	Sample58	1190.13	2.1231	2062.8	12.9301	424.644	253.804	78.4608	427.91	1920.41	74.761
SAMN44820168	Sample59	1255.05	2.1997	2065.93	13.4514	485.969	264.262	75.7946	430.624	1900.9	76.8186
SAMN44820169	Sample60	1020.39	2.2996	1841.33	13.6951	417.062	255.63	70.1505	394.688	1739.26	72.3273
SAMN44820170	Sample61	1103.99	3.3252	2208.5	14.7349	433.796	235.077	81.5005	386.523	1855.17	77.4983
SAMN44820171	Sample62	1256.33	NA	2470.58	13.1822	422.307	268.36	82.5671	379.784	2043.98	83.9109
SAMN44820172	Sample63	1164.35	3.354	2350.11	12.4092	444.186	251.833	87.5399	383.438	1810.99	81.2836
SAMN44820173	Sample64	1078.72	3.0236	2100.74	13.9324	532.029	274.439	78.5917	372.664	1791.78	80.2584
SAMN44820174	Sample65	1225.79	3.4738	2362.2	12.7166	511.141	281.505	84.3021	385.384	1886.72	74.7384
SAMN44820175	Sample66	1133.94	3.5437	2090.52	13.6494	481.543	260.442	75.8984	390.321	1820.52	75.7099
SAMN44820176	Sample67	941.071	3.0004	1980.34	10.2063	420.752	205.72	61.583	333.777	1591.11	65.4565
SAMN44820177	Sample68	1179.29	NA	2220.69	17.0125	448.301	264.47	77.1641	370.718	1717.22	85.4924
SAMN44820178	Sample69	1432.01	3.6768	2484.18	15.6534	472.644	253.598	85.013	393.691	2149.16	89.3246
SAMN44820179	Sample70	1259.72	3.3649	2394.24	14.3941	431.845	272.35	77.999	360.603	2103.49	89.4054
SAMN44820180	Sample71	1599.1	NA	2667.6	16.5747	518.349	279.585	89.8517	399.388	NA	92.8084
SAMN44820181	Sample72	1094.71	1.991	1836.98	11.7056	373.241	230.952	63.7383	328.151	1649.76	76.1622
SAMN44820182	Sample73	899.006	1.6912	1856.43	12.1356	362.784	194.452	55.5866	295.391	1580.48	72.541
SAMN44820183	Sample74	1226.11	2.6182	1913.44	14.2122	396.535	219.155	73.3297	373.851	1799.49	83.4646
SAMN44820184	Sample75	1260.37	3.2758	2055.23	14.4327	484.012	209.844	69.734	363.501	1726.28	83.3159
SAMN44820185	Sample76	1258.11	3.3886	2418.81	18.4784	475.955	267.052	83.1503	433.244	2219.27	88.8977
SAMN44820186	Sample77	1227.07	3.2303	2226.79	15.4285	460.927	276.172	66.3527	391.128	1750.66	97.6432
SAMN44820187	Sample78	1000.09	2.2956	1818.08	14.466	397.219	249.746	56.4768	387.473	1723.26	88.3442
SAMN44820188	Sample79	1030.49	2.235	1904.94	13.0945	365.804	240.73	60.3821	338.017	1464.42	77.7704
SAMN44820189	Sample80	955.816	1.9475	1726.34	12.1155	347.243	231.01	55.962	338.54	1586.23	83.9796
SAMN44820190	Sample81	1224.82	3.2136	2470.31	14.072	458.293	252.891	64.2479	371.62	2075.26	89.2669
SAMN44820191	Sample82	951.205	2.5762	2019.8	14.2148	480.668	256.987	61.011	392.837	1848.48	80.008
SAMN44820192	Sample83	984.938	2.3067	1854.12	14.0668	405.611	225.94	54.2352	353.904	1591.11	80.1332
SAMN44820193	Sample84	1004.11	2.2167	1794.62	14.8371	379.609	238.163	57.6397	380.496	1800.39	86.4914
SAMN44820194	Sample85	1349.77	2.2933	2257.57	15.5636	396.752	330.803	70.5827	595.696	1735.49	96.4893
SAMN44820195	Sample86	1139.79	2.3142	2305.43	16.1846	388.868	350.468	71.5966	597.319	1614.66	93.1098
SAMN44820196	Sample87	1377.74	2.8214	2243.13	14.8433	316.205	333.141	66.0879	535.343	1641.76	92.732
SAMN44820197	Sample88	1199.63	2.7697	2420.44	15.2458	434.307	355.327	73.4809	NA	1846.77	103.319
SAMN44820198	Sample89	1134.07	2.1567	1884.24	13.3829	403.454	285.904	69.0588	467.058	1570.23	78.1868
SAMN44820199	Sample90	1264.25	2.3252	2231.7	13.3507	411.067	316.889	75.4657	433.384	1709.62	85.7793
SAMN44820200	Sample91	954.799	2.2139	1912.71	10.7122	308.555	297.623	63.2242	337.88	1313.78	62.4562
SAMN44820201	Sample92	949.386	1.91	1935.01	12.1239	376.437	287.406	68.0303	376.896	1590.98	71.5654
SAMN44820202	Sample93	1053.02	1.8616	1884.92	12.6376	360.916	280.593	56.9268	341.861	1308.35	68.2906
SAMN44820203	Sample94	1136.98	2.4036	2129.42	11.0433	386.835	302.269	65.2594	458.877	1438.51	76.4625
SAMN44820204	Sample95	922.151	2.0939	1876.61	11.2795	302.288	262.263	58.3283	429.767	1394.81	75.1914
SAMN44820205	Sample96	1376.85	2.514	2149.99	13.5701	464.354	337.832	75.6466	595.202	1851.31	89.651
SAMN44820206	Sample97	1275.3	2.53	2430.08	15.3941	417.648	319.42	84.2711	494.933	1892.99	88.0436
SAMN44820207	Sample98	1248.08	2.2778	2364.89	13.518	398.531	362.5	81.6211	419.275	1819.91	83.1735
SAMN44820208	Sample99	1109.24	2.2772	2393.33	11.7973	346.152	319.11	82.9849	372.745	1564.42	77.0921
SAMN44820209	Sample100	1119.35	2.4388	2398.89	12.4977	400.363	334.055	83.1311	392.753	1766.42	84.7392
SAMN44820210	Sample101	1250.99	2.4467	2432.58	13.242	414.487	351.63	75.5219	436.602	1703.21	88.9623
SAMN44820211	Sample102	1159.2	2.4071	2215.43	11.82	366.906	330.348	76.7708	429.767	1491.19	79.1809
SAMN44820212	Sample103	1239.71	2.6329	2531.57	14.9916	417.859	376.736	73.5492	498.213	1796.9	93.6312
SAMN44820213	Sample104	1208.54	2.1331	2141.58	12.7376	356.586	293.904	70.7804	470.716	1600.86	81.7451
SAMN44820214	Sample105	1233.39	2.3611	2224	13.0721	431.02	324.021	79.481	448.966	1815.7	89.5597
SAMN44820215	Sample106	951.747	1.9287	1967.15	13.5043	363.186	312.095	70.0332	400.31	1515.35	64.9186
SAMN44820216	Sample107	1100.49	2.2274	2129.71	11.2724	360.4	376.17	85.5239	414.007	1633.77	87.4244
SAMN44820217	Sample108	1116.46	2.3448	2267.12	13.4324	408.702	368.513	83.8822	417.14	1709.32	80.5088
SAMN44820218	Sample109	1220.03	2.3106	2140.71	12.1818	366.183	342.055	67.4951	387.327	1602.06	80.9849
SAMN44820219	Sample110	1139.79	2.2814	2040.35	12.2603	359.472	380.859	72.6433	435.462	1551.93	85.0173
SAMN44820220	Sample111	1037.44	2.2829	2258.16	12.4832	388.972	376.796	65.8423	462.728	1531.46	93.2107
SAMN44820221	Sample112	1248.94	2.3953	2137.52	13.59	375.555	343.38	74.824	515.898	1611.06	88.1428
SAMN44820222	Sample113	1269.34	2.4095	2171.98	15.1455	390.536	342.833	82.8451	450.986	1616.77	98.826
SAMN44820223	Sample114	1089.91	2.2513	2000.37	14.2976	401.777	333.483	74.4194	376.369	1644.02	85.2629
SAMN44820224	Sample115	1210.45	2.5132	2356.93	15.0633	428.901	377.75	87.7734	381.91	1804.97	94.2968
SAMN44820225	Sample116	1165.79	2.4617	2312.07	14.6916	376.592	323.879	84.2903	406.686	1922.75	90.8163
SAMN44820226	Sample117	1284.74	2.4245	2097.75	13.2828	398.112	356.875	80.275	414.274	1913.39	93.9764
SAMN44820227	Sample118	1203.34	2.4743	2091.88	13.7319	383.503	298.092	75.472	421.544	1649.46	82.8158
SAMN44820228	Sample119	1072.64	1.8809	2037.24	15.2986	376.488	340.013	70.8793	451.458	1824.89	87.1936
SAMN44820229	Sample120	1259.18	2.2247	1982.89	10.3184	380.539	311.173	100.101	425.553	1969.29	82.8808
SAMN44820230	Sample121	840.344	1.5782	1445.36	8.834	252.504	245.793	55.8553	313.752	1193.47	69.2151
SAMN44820231	Sample122	1178.09	2.2511	2216.32	14.338	437.971	385.27	80.9127	389.179	1809.79	96.9909
SAMN44820232	Sample123	935.938	2.0233	1946.34	12.7022	312.301	312.123	73.7604	279.72	1462.16	85.2056
SAMN44820233	Sample124	1122.87	2.359	2250.27	13.908	426.89	332.941	82.7879	396.662	1838.63	87.3007
SAMN44820234	Sample125	1071.01	2.1426	2012.3	12.7608	360.658	329.95	72.0423	384.287	1664.74	88.151
SAMN44820235	Sample126	930.26	1.6931	1703.16	10.9503	288.692	249.89	60.2371	349.771	1303.93	65.8641
SAMN44820236	Sample127	944.079	1.9718	1995.61	14.9366	320.877	313.271	73.2885	424.283	1733.04	89.1115
SAMN44820237	Sample128	1220.99	2.3144	2076.72	14.9737	385.533	292.476	73.2202	490.498	1901.2	88.9788
SAMN44820238	Sample129	1131.27	1.9971	2038.09	15.1506	330.754	314.027	82.1279	434.657	1726.6	92.6816
SAMN44820239	Sample130	1188.84	2.2857	2255.18	16.3741	441.32	364.824	79.6069	454.963	1858.68	101.388
SAMN44820240	Sample131	1130.64	2.3114	2064.75	14.2421	368.716	369.163	80.9695	368.008	1667.17	91.0666
SAMN44820241	Sample132	1141.14	2.2068	2184.12	14.5328	386.679	345.429	78.2617	381.25	1820.06	96.4383
SAMN44820242	Sample133	1160.87	2.1538	2063.19	13.5602	354.269	338.549	71.708	459.282	1795.5	87.2183
SAMN44820243	Sample134	1079.88	1.9692	1921.51	13.4733	327.237	307.741	70.8422	392.819	1646.29	75.5405
SAMN44820244	Sample135	989.248	1.8288	1968.96	13.3334	335.451	316.608	72.2529	410.811	1611.51	82.0448
SAMN44820245	Sample136	1304.49	1.9871	2118.89	14.5785	312.301	318.998	73.9717	514.592	1781.4	88.7883
SAMN44820246	Sample137	1250.67	2.258	2068.17	17.9045	407.074	370.792	81.5831	479.198	1854.91	96.9654
SAMN44820247	Sample138	1143.01	2.1928	2089.3	16.6492	418.808	414.555	76.8396	410.877	1780.01	98.6035
SAMN44820248	Sample139	831.484	1.6541	1629.09	16.0783	NA	286.505	63.4509	NA	1312.35	67.5391
SAMN44820249	Sample140	1104.4	2.0943	2027.08	13.8868	346.357	313.159	73.2823	395.138	1701.07	84.7147
SAMN44820250	Sample141	1235.74	2.1573	2161.92	15.2677	422.714	381.968	81.7857	468.141	1890.93	100.259
SAMN44820251	Sample142	1207.8	2.1468	2020.6	15.6869	369.079	324.473	78.896	425.553	1722.62	80.0897
SAMN44820252	Sample143	1137.19	2.1559	2027.92	14.9993	359.626	380.291	74.2701	402.434	1801.24	99.8722
SAMN44820253	Sample144	1279.53	2.2905	1955.9	15.6726	330.193	347.135	70.6198	554.911	1821.15	99.9495
SAMN44820254	Sample145	1181.25	2.2102	2059.92	14.805	434.254	350.119	76.6145	493.158	1816.32	99.3744
SAMN44820255	Sample146	1291.16	2.32	2189.69	18.8732	476.893	420.34	82.699	488.248	1947.25	117.103
SAMN44820256	Sample147	964.96	2.1062	1693.34	13.6609	330.754	337.459	68.375	375.248	1548.81	93.5218
SAMN44820257	Sample148	853.627	1.4098	1487.47	10.6012	286.734	259.458	60.0842	336.38	1203.84	72.0439
SAMN44820258	Sample149	981.596	1.8933	1651.23	11.2889	375.866	305.627	65.9099	330.125	1323.06	78.3309
SAMN44820259	Sample150	1070.6	2.1953	1944.55	13.7195	378.357	315.26	74.239	395.933	1716.5	91.3672
SAMN44820260	Sample151	920.688	2.2166	2000.51	14.7311	357.925	333.683	73.2264	421.611	1829.26	94.5837
SAMN44820261	Sample152	1284.31	2.3737	2191.15	15.2381	402.039	356.291	73.9593	518.098	1995.93	100.491
SAMN44820262	Sample153	1018.82	1.7018	1707.36	12.3292	373.066	297.154	67.0831	460.701	1416.54	78.8358
SAMN44820263	Sample154	966.936	1.66	1635.68	14.8893	361.173	288.364	70.5827	390.966	1306.22	84.4532
SAMN44820264	Sample155	1201.75	2.449	1914.63	15.6999	409.648	348.409	83.5701	448.024	1895.04	95.6578
SAMN44820265	Sample156	1117.7	2.0309	1791.61	15.1853	415.33	331.544	77.5281	435.73	1648.56	89.9336
SAMN44820266	Sample157	1113.88	2.2709	1806.34	15.3721	400.572	345.4	76.3395	435.864	1611.36	82.6452
SAMN44820267	Sample158	1151.98	2.2106	1873.48	15.0877	416.647	330.376	75.5593	449.572	1958.9	86.6254
SAMN44820268	Sample159	1083.56	1.9632	1980.24	14.9941	409.806	343.899	72.8914	478.587	1859.93	92.7152
SAMN44820269	Sample160	1304.92	2.3188	2129.42	16.1046	430.013	359.274	79.0029	512.12	2117.63	88.8048
SAMN44820270	Sample161	1314.35	2.5617	2486.73	17.0247	459.366	376.349	91.7147	578.6	2084.49	101.336
SAMN44820271	Sample162	1200.9	2.1507	2067.46	14.7604	429.007	324.275	83.9332	488.317	1542.28	81.9719
SAMN44820272	Sample163	1194.44	2.2992	2173	14.061	393.355	385.15	92.8676	464.892	1889.2	93.968
SAMN44820273	Sample164	1111.3	2.2863	2112.55	14.9557	414.856	359.068	90.5403	533.96	1856.17	96.7697
SAMN44820274	Sample165	1067.24	2.1319	1886.97	12.9787	381.319	334.026	77.4279	432.513	1517.86	79.4059
SAMN44820275	Sample166	972.278	2.1271	1911.06	12.5111	343.844	325.238	74.3759	416.34	1828.17	89.5597
SAMN44820276	Sample167	1204.82	2.404	2290.96	16.6983	429.801	391.032	86.936	521.953	2348.44	104.94
SAMN44820277	Sample168	1190.95	2.3873	2186.17	13.1471	373.74	360.915	85.2743	465.163	2038.41	84.7147
SAMN44820278	Sample169	1220.75	2.6383	1977.62	15.3689	450.608	413.327	45.1765	518.846	1916.4	91.752
SAMN44820279	Sample170	1318	2.3903	2255.75	14.3954	462.244	406.814	50.2187	519.688	1996.81	85.5027
SAMN44820280	Sample171	1285.2	2.3017	1959.81	13.2942	420.249	389.327	41.4657	462.047	1884.46	76.0096
SAMN44820281	Sample172	1388.29	2.2083	1931.94	12.4316	388.753	344.404	43.534	422.866	1674.48	80.9029
SAMN44820282	Sample173	NA	3.2101	2930.52	NA	NA	NA	75.795	NA	NA	101.416
SAMN44820283	Sample174	1609.24	2.2975	2109.32	13.6599	421.386	359.874	50.4446	481.775	2004.57	81.0838
SAMN44820284	Sample175	1669.74	2.2961	2177.61	14.5499	419.976	377.429	45.068	435.557	1821.77	75.277
SAMN44820285	Sample176	NA	2.5574	2764.76	16.3662	416.933	393.409	53.3887	490.394	1951.55	70.3614
SAMN44820286	Sample177	1473.46	2.9936	2447.69	15.8828	482.245	438.409	52.0122	589.1	2240.14	109.862
SAMN44820287	Sample178	NA	0.9322	NA	NA	NA	NA	NA	NA	NA	NA
SAMN44820288	Sample179	1510.46	2.6165	2414.51	15.4223	459.665	431.904	50.8967	562.337	2095.69	95.4316
SAMN44820289	Sample180	1258.27	2.4509	1964.85	12.2038	361.434	302.598	35.9619	444.122	1777.44	69.8247
SAMN44820290	Sample181	1398.43	2.5297	2258.83	12.0719	402.184	360.443	38.3988	497.826	1842.13	84.0587
SAMN44820291	Sample182	1198.53	2.4482	2316.74	13.9889	371.556	409.665	42.1467	504.575	1840.37	77.1006
SAMN44820292	Sample183	1045.92	1.9751	1836.95	11.8832	327.224	357.967	39.1106	381.218	1591.08	66.8352
SAMN44820293	Sample184	1424.9	2.5048	2409.68	14.9726	457.699	412.733	43.0219	536.273	1875.97	78.718
SAMN44820294	Sample185	1384	2.6789	2235.58	15.5514	455.783	393.718	43.9612	578.504	1886.76	103.165
SAMN44820295	Sample186	1085.33	2.7015	2331.85	12.3531	400.391	396.712	44.851	628.505	1945.65	94.2958
SAMN44820296	Sample187	975.51	2.3757	1977.29	11.2526	271.33	275.312	36.8583	493.466	1644.45	66.0442
SAMN44820297	Sample188	1135.63	1.926	1581.48	10.522	370.812	301.252	33.4779	450.144	1440.89	69.4927
SAMN44820298	Sample189	1011.08	2.5353	1927.25	7.3028	381.935	192.488	25.767	476.938	1771.87	69.1836
SAMN44820299	Sample190	928.885	1.928	1693.84	9.564	233.94	263.307	34.0129	385.785	1520.45	68.9577
SAMN44820300	Sample191	1288.54	2.4946	2246.52	14.9223	433.227	406.918	50.5488	467.611	2034.43	81.7376
SAMN44820301	Sample192	837.646	1.6207	1512.68	9.8966	283.758	279.251	34.9478	348.623	1294.54	53.9548

## Sheet: Supplementary Table S2
Supplementary Table S2. Annotation results for all SNPs
Type	Count	Percent(%)
DOWNSTREAM	2588119	4.38583
EXON	82546	0.139883
INTERGENIC	22764977	38.5776
INTRAGENIC	1065	0.001805
INTRON	30169352	51.125
NON_SYNONYMOUS_CODING	261475	0.443096
SPLICE_SITE_ACCEPTOR	1417	0.002401
SPLICE_SITE_DONOR	1787	0.003028
SPLICE_SITE_REGION	52643	0.089209
START_GAINED	2524	0.004277
START_LOST	617	0.001046
STOP_GAINED	6893	0.011681
STOP_LOST	490	0.00083
SYNONYMOUS_CODING	268498	0.454997
SYNONYMOUS_STOP	230	0.00039
UPSTREAM	2634635	4.46466
UTR_3_PRIME	116803	0.197935
UTR_5_PRIME	56863	0.09636

## Sheet: Supplementary Table S3
Supplementary Table S3. Significant SNPs associated with immune traits
Category	Trait	SNP	CHROM	POS	P-value	Candidate gene
humoral immune	IgA	1:17333553	1	17333553	1.67791e-07	NA
		1:17345317	1	17345317	7.9512e-07	NA
		2:18026704	2	18026704	5.54513e-07	ENSBGRG00000018743、ENSBGRG00000018889、ECEL1
		2:113245020	2	113245020	8.17464e-07	KCNH7
		3:89895105	3	89895105	2.2509e-07	DOCK7
		4:6669735	4	6669735	3.23577e-07	NA
		4:70758099	4	70758099	8.08577e-07	TMEM168
		4:71027200	4	71027200	8.39197e-07	NA
		6:124821696	6	124821696	9.68899e-07	ENSBGRG00000006249
		6:124890492	6	124890492	2.16907e-07	NA
		6:124890494	6	124890494	2.16907e-07	NA
		7:45549087	7	45549087	5.32951e-07	ASTN2
		7:117462031	7	117462031	4.16407e-07	NA
		9:18342038	9	18342038	1.1195e-07	NA
		9:36361653	9	36361653	2.22442e-07	NA
		9:36373796	9	36373796	2.22442e-07	ENSBGRG00000010037
		9:36394631	9	36394631	8.4283e-07
		10:3986693	10	3986693	6.50708e-07	GRM1
		10:3987224	10	3987224	6.50708e-07
		10:3990727	10	3990727	6.50708e-07
		11:22999858	11	22999858	1.9435e-07	YTHDC2、ENSBGRG00000011641
		11:23055982	11	23055982	1.70003e-07	YTHDC2
		11:23068447	11	23068447	1.85454e-07
		11:23077085	11	23077085	2.81556e-07
		11:23080162	11	23080162	7.41807e-07
		11:23082042	11	23082042	7.41807e-07
		11:23089156	11	23089156	6.47306e-07
		11:23089263	11	23089263	2.81556e-07
		11:23096480	11	23096480	7.57448e-07
		11:23096923	11	23096923	5.7195e-07
		11:23133764	11	23133764	1.75144e-07	NA
		11:95791823	11	95791823	6.64854e-07	ENSBGRG00000010378、ENSBGRG00000010404
		14:39923048	14	39923048	1.56352e-07	CASZ1、ENSBGRG00000012535、PEX14
		14:61066169	14	61066169	7.25679e-07	ACBD6
		14:61069566	14	61069566	7.25679e-07
		14:72292579	14	72292579	9.47529e-07	LPGAT1
		15:18797300	15	18797300	5.77834e-07	RAB20、NAXD
		15:19605754	15	19605754	2.66007e-07	NA
		15:39152634	15	39152634	1.4176e-07	NA
		15:74639739	15	74639739	8.24454e-08	NA
		15:75449533	15	75449533	4.98904e-07	NA
		15:75449534	15	75449534	4.98904e-07	NA
		16:69290986	16	69290986	4.61594e-07	GCN1 、U4、RPLP0
		16:71710557	16	71710557	2.82363e-07	WSCD2
		17:53739169	17	53739169	4.15696e-07	NA
		17:53739198	17	53739198	2.39074e-07	NA
		17:53769837	17	53769837	9.29914e-09	NA
		17:53778019	17	53778019	6.5215e-07	NA
		17:53784921	17	53784921	7.6527e-07	NA
		20:7265300	20	7265300	4.55419e-07	NA
		20:7289865	20	7289865	5.46219e-07	NA
		20:7294881	20	7294881	7.3231e-07	NA
		20:34958225	20	34958225	3.15068e-07	CDT1、GALNS、PIEZO1
		25:338040	25	338040	3.07106e-07	NA
	IgG	2:6106258	2	6106258	3.93152e-07	ENSBGRG00000003230、ENSBGRG00000003236
		3:26593056	3	26593056	5.8168e-07	NA
		3:58260711	3	58260711	9.15004e-08	ENSBGRG00000002463
		3:58260733	3	58260733	2.5504e-07
		3:58260734	3	58260734	2.5504e-07
		3:67898397	3	67898397	7.52847e-07	NA
		5:80269648	5	80269648	5.75937e-07	KRT72、 KRT73 、ENSBGRG00000001158
		5:80285457	5	80285457	5.05017e-08	KRT72 、KRT73、KRT2
		5:80286007	5	80286007	9.22256e-08
		5:80303364	5	80303364	7.1256e-07
		5:80308132	5	80308132	1.16586e-09
		5:80332909	5	80332909	7.98819e-07	KRT72 、KRT2、KRT1、KRT77
		7:116252935	7	116252935	7.8593e-07	U2
		7:116252942	7	116252942	7.8593e-07
		8:39368710	8	39368710	8.99842e-07	NA
		9:59597132	9	59597132	2.72403e-07	EFEMP1
		9:59597133	9	59597133	2.72403e-07
		9:59597134	9	59597134	2.72403e-07
		11:31980595	11	31980595	1.26469e-08	TRIP4
		11:55607537	11	55607537	8.27651e-07	SAMD4A、CGRRF1 、ENSBGRG00000023935
		11:59299693	11	59299693	5.65491e-07	ARMH4
		15:1071840	15	1071840	1.01825e-07	ENSBGRG00000010665
		15:43060704	15	43060704	5.88312e-07	NA
		15:43598160	15	43598160	3.68033e-07	NA
		20:31069328	20	31069328	8.40284e-07	NA
		20:63442903	20	63442903	1.10143e-07	SNORA70、ENSBGRG00000025076、ENSBGRG00000025255
		20:63982953	20	63982953	2.61526e-07	ENSBGRG00000011058、CADM4
		20:63987654	20	63987654	7.07964e-08
		20:63990242	20	63990242	4.93991e-07
		20:64039080	20	64039080	7.00276e-07	ZNF576、ZNF428、CADM4、SRRM5、IRGQ、ENSBGRG00000011525、ENSBGRG00000011543
		22:43996236	22	43996236	8.73387e-07	NA
		22:43996241	22	43996241	8.73387e-07	NA
		23:29484617	23	29484617	5.86729e-07	NA
		23:29518122	23	29518122	3.93152e-07	NA
		23:29525155	23	29525155	6.05302e-07	NA
		23:29841216	23	29841216	4.63992e-07	NA
		23:29841218	23	29841218	4.63992e-07	NA
		23:29841251	23	29841251	4.63992e-07	NA
		23:43154698	23	43154698	9.70543e-07	C1QTNF3
		23:43154699	23	43154699	9.70543e-07
		25:41934807	25	41934807	7.94893e-08	ENSBGRG00000019496
		25:44778618	25	44778618	2.13273e-07	NA
		27:43388164	27	43388164	3.85325e-07	SHLD2、ENSBGRG00000026621
		29:17350739	29	17350739	5.4395e-07	SPATA19
		29:17385804	29	17385804	8.89973e-07	SPATA19 、IGSF9B
		29:17385834	29	17385834	8.89973e-07
		29:17424461	29	17424461	7.0697e-07	IGSF9B
		29:17424489	29	17424489	5.59669e-07
		29:45157595	29	45157595	2.37883e-08	NA
	IgM	1:85607520	1	85607520	5.5536e-07	LPP
		4:66266286	4	66266286	8.84789e-07	NA
		7:58474219	7	58474219	2.94387e-08	ENSBGRG00000003523、TMEM8B
		10:108951313	10	108951313	9.44137e-07	NA
		10:108951316	10	108951316	9.44137e-07	NA
		13:9058036	13	9058036	2.68785e-07	NA
		21:1357032	21	1357032	7.10528e-07	NA
		22:55577127	22	55577127	9.98519e-07	ITGA9
		23:20987488	23	20987488	6.87446e-08	NA
		23:20996363	23	20996363	3.24647e-07	NA
		23:20997231	23	20997231	3.52338e-07	NA
		23:20999807	23	20999807	2.41179e-07	NA
		23:20999810	23	20999810	2.41179e-07	NA
		23:21001120	23	21001120	7.18834e-07	NA
		28:35789017	28	35789017	6.5541e-07	MTMR7
		29:44678604	29	44678604	6.40123e-07	VSTM5
Inflammation	CRP	3:39343707	3	39343707	4.94893e-07	KCNC4
		3:69036153	3	69036153	6.53027e-07	NA
		4:10080235	4	10080235	8.76493e-07	KMT2C
		4:10301241	4	10301241	6.44113e-07	NA
		4:10312707	4	10312707	7.32128e-07	NA
		4:10312765	4	10312765	6.07503e-07	NA
		5:98311628	5	98311628	6.04156e-07	PPFIA2
		11:15961919	11	15961919	6.62818e-07	TBCA
		12:10520691	12	10520691	5.33722e-07	NA
		12:10571855	12	10571855	5.33722e-07	NA
		12:10780831	12	10780831	5.33722e-07	NA
		12:10811366	12	10811366	5.33722e-07	NA
		12:36659277	12	36659277	9.05739e-07	NA
		23:8294767	23	8294767	9.89719e-07	SLC6A18、TERT、SLC6A19
		23:8793816	23	8793816	3.00385e-07	NA
		23:34155533	23	34155533	2.9123e-07	NA
	HP	7:116098481	7	116098481	9.84109e-07	DEFB134、ENSBGRG00000002992、ENSBGRG00000003045
		10:39866435	10	39866435	7.86429e-07	FAXC
		18:14563201	18	14563201	6.05316e-07	KHDRBS3
		19:58925896	19	58925896	6.49402e-07	BRIP1
		19:59340465	19	59340465	3.84818e-07	RNFT1、RPS6KB1
		20:16400203	20	16400203	4.65633e-07	NA
		20:16411581	20	16411581	4.65633e-07	NA
Cytokine	IL2	4:65352967	4	65352967	7.97405e-08	AOAH、ENSBGRG00000000990、ENSBGRG00000000986
		4:65391064	4	65391064	8.99387e-07	ENSBGRG00000000990、ENSBGRG00000000986
		5:116741300	5	116741300	2.55002e-07	CECR2
		11:82172559	11	82172559	5.18868e-07	NRXN3
		12:33145381	12	33145381	5.79119e-07	NA
		16:4852025	16	4852025	1.22676e-07	NR3C2
		16:4867900	16	4867900	1.24593e-07
		20:36894609	20	36894609	9.77321e-08	NA
		21:43165308	21	43165308	2.59786e-07	PSTPIP2
		21:50397043	21	50397043	7.03018e-08	DCC
		26:32122574	26	32122574	9.4155e-07	BMERB1
		26:32123698	26	32123698	8.28451e-07
		26:32127449	26	32127449	5.35536e-07
		26:32127456	26	32127456	5.35536e-07
		26:32127489	26	32127489	9.94196e-07
		26:32128549	26	32128549	1.51445e-07
		26:32130643	26	32130643	6.62089e-07
		26:32162630	26	32162630	9.50014e-07	MPV17L
		27:6872712	27	6872712	6.74832e-08	ERO1B、GPR137B
	IL4	1:17288488	1	17288488	8.9512e-07	NA
		2:133731907	2	133731907	2.5581e-07	CERKL
		4:77842774	4	77842774	7.62376e-07	ENSBGRG00000005405
		4:77891710	4	77891710	3.45512e-08	ENSBGRG00000005405
		5:98719092	5	98719092	2.89668e-07	LIN7A、ENSBGRG00000003736
		5:98747001	5	98747001	8.03988e-07
		5:98753272	5	98753272	3.22996e-07
		14:74182020	14	74182020	3.97276e-07	SYT14
		14:74182031	14	74182031	5.41063e-07
		20:52549673	20	52549673	5.36539e-07	RPS9、ENSBGRG00000018670、ENSBGRG00000019290
		21:26851831	21	26851831	4.0489e-07	NA
	IL6	2:15180693	2	15180693	1.79145e-07	MATN1
		2:107100737	2	107100737	8.28657e-11	NA
		4:83202922	4	83202922	7.7682e-11	FBXL13、LRRC17
		5:31515731	5	31515731	9.49649e-07	NA
		5:31521647	5	31521647	6.98543e-07	NA
		10:15543613	10	15543613	1.68823e-14	NA
		11:5423290	11	5423290	4.9634e-07	THSD4
		11:5423303	11	5423303	4.9634e-07
		11:37404469	11	37404469	5.84286e-12	NA
		12:33145381	12	33145381	2.51006e-15	NA
		13:85403337	13	85403337	7.52987e-10	NA
		15:3149535	15	3149535	5.42678e-07	NA
		15:4547504	15	4547504	9.99287e-07	NA
		15:4828853	15	4828853	2.81575e-07	NA
		17:53609108	17	53609108	8.4454e-07	NA
		18:64406127	18	64406127	2.66112e-07	NA
		18:64406131	18	64406131	2.66112e-07	NA
		18:64406133	18	64406133	2.66112e-07	NA
		19:15867793	19	15867793	3.55733e-08	PITPNC1、ENSBGRG00000008308、ENSBGRG00000008328、ENSBGRG00000008354
		20:26160463	20	26160463	4.03059e-11	AKTIP、RBL2
		20:65663325	20	65663325	2.80656e-10	ENSBGRG00000020501
		21:29221735	21	29221735	8.94524e-07	TMEM241
		23:15440688	23	15440688	3.08053e-09	NA
		24:6445619	24	6445619	2.9325e-16	ENSBGRG00000022475、ENSBGRG00000020812
		26:45744962	26	45744962	2.05343e-11	ENSBGRG00000018075、CCNF
	IFN-γ	1:163576776	1	163576776	9.90808e-07	NA
		1:163578672	1	163578672	8.68958e-07	NA
		1:163584579	1	163584579	1.49946e-08	NA
		1:163613851	1	163613851	7.4069e-09	NA
		1:163636305	1	163636305	2.25209e-08	KCNJ6、ENSBGRG00000003361
		1:163684421	1	163684421	7.23259e-07	KCNJ6
		1:163688148	1	163688148	4.88082e-07
		1:163690745	1	163690745	5.90064e-07
		2:127451978	2	127451978	5.57925e-08	NA
		2:127451989	2	127451989	5.57925e-08	NA
		4:32286135	4	32286135	4.35432e-07	NA
		4:71027200	4	71027200	3.34258e-07	NA
		6:44582626	6	44582626	1.69462e-07	ADGRL3
		6:44582682	6	44582682	1.69462e-07
		6:44586538	6	44586538	1.69462e-07
		6:44595623	6	44595623	1.69462e-07
		6:44597974	6	44597974	1.69462e-07
		6:44600655	6	44600655	1.69462e-07
		6:44600663	6	44600663	1.69462e-07
		6:44601548	6	44601548	1.69462e-07
		6:44602162	6	44602162	1.69462e-07
		6:44603980	6	44603980	1.69462e-07
		6:44604166	6	44604166	1.69462e-07
		6:44604865	6	44604865	1.69462e-07
		6:44606823	6	44606823	1.69462e-07
		6:44607585	6	44607585	1.69462e-07
		6:44609363	6	44609363	1.69462e-07
		6:44610547	6	44610547	1.69462e-07
		6:44610981	6	44610981	1.69462e-07
		6:44612359	6	44612359	1.69462e-07
		6:44613897	6	44613897	1.69462e-07
		6:44614160	6	44614160	1.69462e-07
		6:44614202	6	44614202	1.69462e-07
		6:44617992	6	44617992	1.69462e-07
		6:44618168	6	44618168	1.69462e-07
		6:44619770	6	44619770	1.69462e-07
		6:44621739	6	44621739	1.69462e-07
		6:44622860	6	44622860	1.69462e-07
		6:44622933	6	44622933	1.69462e-07
		6:44622990	6	44622990	1.69462e-07
		6:44626698	6	44626698	1.69462e-07
		6:44627432	6	44627432	1.69462e-07
		6:44630057	6	44630057	1.69462e-07
		6:44631006	6	44631006	4.57371e-07
		6:44632070	6	44632070	4.1974e-07
		6:44635379	6	44635379	1.69462e-07
		6:44640614	6	44640614	1.69462e-07
		6:44640688	6	44640688	1.69462e-07
		6:44643494	6	44643494	1.69462e-07
		6:44643517	6	44643517	1.69462e-07
		6:44649687	6	44649687	4.57371e-07
		6:44650700	6	44650700	1.69462e-07
		6:44653713	6	44653713	1.69462e-07
		6:44657401	6	44657401	1.69462e-07
		6:44657416	6	44657416	1.69462e-07
		6:44657438	6	44657438	1.69462e-07
		6:44657590	6	44657590	1.69462e-07
		6:44657725	6	44657725	1.69462e-07
		6:44663845	6	44663845	1.69462e-07
		6:44664029	6	44664029	1.69462e-07
		6:44664037	6	44664037	1.69462e-07
		6:44665406	6	44665406	1.69462e-07
		6:44680693	6	44680693	1.69462e-07
		6:44680734	6	44680734	1.69462e-07
		6:44682325	6	44682325	7.63605e-07
		6:44682423	6	44682423	1.69462e-07
		6:44683722	6	44683722	1.69462e-07
		6:44683980	6	44683980	1.69462e-07
		6:44684015	6	44684015	1.69462e-07
		6:44684464	6	44684464	1.69462e-07
		6:44684532	6	44684532	1.69462e-07
		6:44684966	6	44684966	1.69462e-07
		6:44685135	6	44685135	1.69462e-07
		6:44689985	6	44689985	1.69462e-07
		6:44690036	6	44690036	1.69462e-07
		6:44690727	6	44690727	1.69462e-07
		6:44694634	6	44694634	1.69462e-07
		6:44694907	6	44694907	1.69462e-07
		6:44696373	6	44696373	1.69462e-07
		6:44706661	6	44706661	1.69462e-07
		6:44706728	6	44706728	1.69462e-07
		6:44707716	6	44707716	4.1974e-07
		6:44708614	6	44708614	1.69462e-07
		6:44708694	6	44708694	1.69462e-07
		6:44709367	6	44709367	1.69462e-07
		6:44709371	6	44709371	1.69462e-07
		6:44709664	6	44709664	1.69462e-07
		6:44709709	6	44709709	1.69462e-07
		6:44719249	6	44719249	1.69462e-07
		6:44724608	6	44724608	1.69462e-07
		6:44729896	6	44729896	1.69462e-07
		6:44731681	6	44731681	1.69462e-07
		6:44732083	6	44732083	1.69462e-07
		6:44732950	6	44732950	1.69462e-07
		6:44737353	6	44737353	1.69462e-07
		6:44737620	6	44737620	1.69462e-07
		6:44738812	6	44738812	1.69462e-07
		6:44739424	6	44739424	1.69462e-07
		6:44739784	6	44739784	1.69462e-07
		6:44740082	6	44740082	1.69462e-07
		6:44742617	6	44742617	1.69462e-07
		6:44743851	6	44743851	1.69462e-07
		6:44743890	6	44743890	1.69462e-07
		9:8733917	9	8733917	2.00647e-07	NA
		11:47248290	11	47248290	7.84621e-07	AP4E1
		11:47248311	11	47248311	4.49691e-07
		12:92035341	12	92035341	8.24949e-07	NA
		13:4077344	13	4077344	8.58195e-07	OSBP、PATL1
		13:4082062	13	4082062	4.09282e-07	OSBP、PATL2
		16:39711633	16	39711633	3.50722e-07	NA
		17:67137671	17	67137671	1.54697e-07	NA
		26:38457942	26	38457942	9.17128e-07	NA
	TNF-α	4:11602469	4	11602469	3.20034e-07	NA
		5:26109463	5	26109463	7.94014e-07	NA
		5:26508162	5	26508162	8.85297e-07	FGD4、BICD1
		5:105821156	5	105821156	1.827e-07	ATXN7L3B
		6:60885996	6	60885996	3.00545e-08	NA
		6:60896135	6	60896135	5.1295e-08	NA
		8:74706072	8	74706072	7.16063e-07	ENSBGRG00000013704
		10:42760016	10	42760016	5.94413e-07	NA
		11:48257748	11	48257748	4.87666e-07	ATP8B4
		15:42437268	15	42437268	7.69161e-07	NA
		15:42541346	15	42541346	7.35915e-07	NA
		15:42541347	15	42541347	7.35915e-07	NA
		28:21953926	28	21953926	6.26046e-07	NA

## Sheet: Supplementary Table S4
Supplementary Table S4. Results of enrichment by GO analysis for the candidate genes of immune traits
Category	Term	Count	PValue	Genes
GOTERM_BP_DIRECT	GO:0098609~cell-cell adhesion	4	0.0120672	IGSF9B/DCC /NRXN3/ERO1B
GOTERM_BP_DIRECT	GO:0031424~keratinization	3	0.0147541	ZNF576/IRGQ/ZNF428
GOTERM_BP_DIRECT	GO:0045109~intermediate filament organization	3	0.0402604	ZNF576/IRGQ/ZNF428
GOTERM_BP_DIRECT	GO:0035725~sodium ion transmembrane transport	2	0.0433005	FAXC/SLC6A19
GOTERM_CC_DIRECT	GO:0098839~postsynaptic density membrane	3	0.0151134	MATN1/CCNF/LPGAT1
GOTERM_MF_DIRECT	GO:0030280~structural constituent of skin epidermis	3	0.00959196	ZNF576/IRGQ/ZNF428
GOTERM_MF_DIRECT	GO:0004035~alkaline phosphatase activity	2	0.0443366	KCNH7/ECEL1

## Sheet: Supplementary Table S5
Supplementary Table S5. Results of enrichment by KEGG analysis for the candidate genes of immune traits
Pathway	ID	P-Value	Genes
TGF-beta signaling pathway	bom04350	0.0387005	THSD4|RPS6KB1
